# Supplementary material for: Improving Bonding Durability in Dental Restorations: The Impact of Bioactive and Reinforcement Particles on Universal Adhesives
Source: Materials (Basel). 2025 Sep 23;18(19):4433. doi: 10.3390/ma18194433 (PMC12525280; doi:10.3390/ma18194433)
Supplement: Supplementary file 1 [file materials-18-04433-s001.zip]

Archive with 1 entries (1 files):
- materials-3804200-supplementary.pdf
